# Supplementary material for: The Expression of the Immunoproteasome Subunit PSMB9 Is Related to Distinct Molecular Subtypes of Uterine Leiomyosarcoma
Source: Cancers (Basel). 2022 Oct 13;14(20):5007. doi: 10.3390/cancers14205007 (PMC9600211; doi:10.3390/cancers14205007)
Supplement: Supplementary file 1 [file cancers-14-05007-s001.zip]

Archive with 1 entries (1 files):
- cancers-1936041-supplementary.pdf
